# Supplementary material for: Bacterial Signatures of Cerebral Thrombi in Large Vessel Occlusion Stroke
Source: mBio. 2022 Jun 21;13(4):e01085-22. doi: 10.1128/mbio.01085-22 (PMC9426487; doi:10.1128/mbio.01085-22)
Supplement: TABLE S1 [file mbio.01085-22-s0006.xlsx]

## Sheet: Sheet1
Table S1. The proportions of bacteria in thrombus samples from different sources in each patient.
Study ID	Plasma	Oral	Fecal	Unknown sources	Stroke_etiology
S006	0.163573	0.0181535	0.241432	0.576841	LAA
S007	0.367984	0.000379647	0.000713152	0.630923	CE
S008	0.671166	0.000566874	0.000303797	0.327963	CE
S009	0.128869	0.000219867	9.95011e-05	0.870812	CE
S011	0.580914	0.000377661	0.000371888	0.418336	LAA
S012	0.335134	8.12894e-05	0.00072034	0.664065	CE
S014	0.322635	0.00068304	0.000521457	0.67616	LAA
S015	0.61958	0.000193411	0.000664739	0.379562	LAA
S018	0.660369	0.000196905	0.000403624	0.339031	CE
S019	0.416873	0.00906849	0.00817675	0.565882	CE
S020	0.432672	0.000495415	0.000892114	0.565941	CE
S022	0.72691	0.000579734	0.000269484	0.27224	LAA
S023	0.251406	0.000421117	0.000417916	0.747755	LAA
S024	0.440191	0.000331338	0.000110583	0.559367	LAA
S025	0.455164	0.000409344	0.000164611	0.544262	LAA
S026	0.390933	0.000133188	0.000327741	0.608606	CE
S028	0.514884	0.000489466	0.000406133	0.484221	LAA
S029	0.254733	0.000172821	6.15907e-09	0.745094	CE
S030	0.405003	0.000250834	0.000148648	0.594598	LAA
S031	0.534086	0.000297566	6.92814e-05	0.465547	CE
S032	0.641243	0.000176294	0.000250898	0.35833	LAA
S033	0.845215	0.000306237	0.000750424	0.153728	CE
S034	0.774975	0.000147346	0.000770167	0.224107	LAA
S035	0.762532	0.000342087	9.59005e-05	0.23703	LAA
S036	0.734366	0.000352766	8.14735e-05	0.2652	LAA
S037	0.726829	0.000120506	0.000265658	0.272785	LAA
S038	0.686063	0.000112431	0.000198593	0.313626	LAA
S039	0.659553	7.32635e-05	0.000298503	0.340075	CE
S040	0.404448	0.000382009	7.83154e-05	0.595091	LAA
S041	0.594604	0.000385848	0.000252979	0.404757	CE
S042	0.571894	0.000200287	0.000158962	0.427747	CE
S043	0.581711	0.000625517	1.8259e-05	0.417645	CE
S044	0.583249	6.14588e-05	2.28263e-05	0.416666	CE
S045	0.563395	3.14219e-05	6.13703e-05	0.436512	CE
S046	0.496776	6.71016e-05	3.46145e-09	0.503156	CE
S047	0.547799	2.79249e-05	1.57165e-05	0.452157	LAA
S048	0.579791	2.00768e-06	1.36279e-05	0.420193	CE
S049	0.567234	2.83178e-06	1.89642e-08	0.432764	CE
S051	0.588117	0.0732741	0.000272634	0.338336	CE
S052	0.0303343	0.0847948	0.577416	0.307455	LAA
S053	0.287494	0.0235605	0.00164698	0.687298	LAA
S054	0.473147	0.00063009	0.00168062	0.524542	LAA
S055	0.254504	0.000477156	0.00123339	0.743786	LAA
S056	0.433991	9.763e-05	0.00019257	0.565719	LAA
S057	0.318624	0.000103712	0.000877797	0.680394	LAA
S058	0.299681	8.47443e-05	0.000687409	0.699547	LAA
S059	0.209683	0.00117301	0.000473402	0.788671	CE
S060	0.486204	0.000139374	0.0011323	0.512525	CE
S061	0.320795	0.00115194	0.000591765	0.677461	LAA
S062	0.353835	0.000119519	0.000269718	0.645776	LAA
S063	0.484126	0.000338679	0.000402981	0.515132	LAA
S064	0.468272	8.0357e-05	0.0224712	0.509176	LAA
S065	0.19683	0.000690036	0.000698251	0.801782	LAA
S066	0.13489	0.000520974	0.0086467	0.855943	LAA
S067	0.240736	0.0831391	0.114777	0.561347	LAA
S068	0.382419	0.000513644	0.00124861	0.615818	LAA
S069	0.419532	0.00111845	0.00127645	0.578073	CE
S070	0.524659	0.00033681	0.00101089	0.473993	LAA
S071	0.699029	0.000866329	0.000554645	0.29955	CE
S072	0.676981	0.0596317	0.000936951	0.26245	CE
S073	0.811116	0.000815465	0.0011018	0.186967	LAA
S074	0.264895	0.000905619	0.00132617	0.732873	CE
S075	0.689137	0.00130536	0.00139749	0.30816	CE
S076	0.276824	0.000586706	0.00105574	0.721534	LAA
S077	0.483489	0.0214496	0.00957768	0.485483	LAA
S078	0.310369	0.000404914	0.000635286	0.688591	LAA
S079	0.305581	0.000574229	0.000664719	0.69318	LAA
S080	0.24311	0.028624	0.00103018	0.727236	LAA
S081	0.282258	0.00119589	0.000725743	0.71582	CE
S082	0.423291	0.0174453	0.00705226	0.552211	LAA
S083	0.0639059	0.00167015	0.0673454	0.867079	LAA
S084	0.147851	0.000586618	0.00251928	0.849043	CE
S085	0.758428	0.00667508	0.000693458	0.234203	LAA
S086	0.77802	0.000581536	0.0175089	0.20389	CE
S087	0.682629	0.00060972	0.00121213	0.31555	CE
S088	0.190404	0.00519204	0.0051239	0.79928	CE
S089	0.864852	0.00106065	0.000553437	0.133534	CE
S090	0.140657	0.496639	0.074833	0.287871	LAA
S091	0.350469	0.0304195	0.038925	0.580186	LAA
S092	0.604886	0.0161109	0.0369295	0.342074	LAA
S093	0.781279	0.00125276	0.0116041	0.205865	CE
S094	0.0477352	0.438632	0.099105	0.414528	LAA
S095	0.530222	0.0530813	0.00156792	0.415128	LAA
S096	0.897434	0.00136757	0.00180378	0.0993946	LAA
S097	0.490572	0.000819698	0.0448728	0.463736	LAA
S098	0.728443	0.00748445	0.00123341	0.26284	LAA
S099	0.710926	0.00142858	0.000622295	0.287023	CE
S100	0.746191	0.0393638	0.00149124	0.212954	LAA
S101	0.00758979	0.392309	0.0807203	0.51938	LAA
S102	0.075606	0.0639904	0.260646	0.599758	CE
S103	0.482339	0.104279	0.0614822	0.3519	CE
S104	0.503159	0.043369	0.0907806	0.362691	CE
Mean value	0.466873	0.0233695	0.0209151	0.488843
Abbreviations: CE, cardioembolism; LAA, large-artery atherosclerosis.
